# Supplementary material for: Association of Inflammation-Related Gene Polymorphisms With Susceptibility and Radiotherapy Sensitivity in Head and Neck Squamous Cell Carcinoma Patients in Northeast China
Source: Front Oncol. 2021 Jun 4;11:651632. doi: 10.3389/fonc.2021.651632 (PMC8212814; doi:10.3389/fonc.2021.651632)
Supplement: Supplementary file 1 [file Table_1.xlsx]

## Sheet: Supplemental Table S1
Supplemental Table S1 The primers of 28 inflammation-associated gene SNPs
SNP_ID	2nd-PCRP	1st-PCRP
rs1799724	ACGTTGGATGCTATGGAAGTCGAGTATGGG	ACGTTGGATGTTCCATACCTGGAGGTCCTG
rs1800872	ACGTTGGATGTCCTCAAAGTTCCCAAGCAG	ACGTTGGATGAAAGGAGCCTGGAACACATC
rs291097	ACGTTGGATGCATCGACTCCAGTGGTTATG	ACGTTGGATGGGTTGATGACAACGCTGAAC
rs1800871	ACGTTGGATGATGCTAGTCAGGTAGTGCTC	ACGTTGGATGGGTGTACCCTTGTACAGGTG
rs1143634	ACGTTGGATGGTGCTCCACATTTCAGAACC	ACGTTGGATGAGTGATCGTACAGGTGCATC
rs1130233	ACGTTGGATGACACAATCTCAGCGCCATAG	ACGTTGGATGCAGCTGTTCTTCCACCTGTC
rs16944	ACGTTGGATGATTTTCTCCTCAGAGGCTCC	ACGTTGGATGTGTCTGTATTGAGGGTGTGG
rs1800896	ACGTTGGATGGACAACACTACTAAGGCTTC	ACGTTGGATGATTCCATGGAGGCTGGATAG
rs1801275	ACGTTGGATGACCCTGCTCCACCGCATGTA	ACGTTGGATGGAAATGTCCTCCAGCATGGG
rs17561	ACGTTGGATGATCTGCACTTGTGATCATGG	ACGTTGGATGTCACATTGCTCAGGAAGCTA
rs4149570	ACGTTGGATGACAGGTTATCTCCACTCTGC	ACGTTGGATGGTGTCTTGGACACATAAATG
rs2494732	ACGTTGGATGGATGAGGGGATGGAGGTGT	ACGTTGGATGTTTCAGGGCTGCTCAAGAAG
rs3813946	ACGTTGGATGTATTTAAGGGCCCGCCTCTC	ACGTTGGATGATGCGTTCCGAGACCCGCGA
rs291102	ACGTTGGATGAAAAATCACAACCCAGGCCC	ACGTTGGATGGAGTCTAGCACCTTCTCATC
rs1800796	ACGTTGGATGACGCCTTGAAGTAACTGCAC	ACGTTGGATGTCTTCTGTGTTCTGGCTCTC
rs1800630	ACGTTGGATGCTCTACATGGCCCTGTCTTC	ACGTTGGATGGCAATGGGTAGGAGAATGTC
rs1799964	ACGTTGGATGGGGAAGCAAAGGAGAAGCTG	ACGTTGGATGTACATGTGGCCATATCTCCC
rs1143627	ACGTTGGATGCCTCGAAGAGGTTTGGTATC	ACGTTGGATGATTTCTCAGCCTCCTACTTC
rs419598	ACGTTGGATGCTATCTGAGGAACAACCAAC	ACGTTGGATGACATTGGCTTTCCTGGCAAC
rs2189521	ACGTTGGATGAGACCCACTGGCGTCTCTCT	ACGTTGGATGTGTCAGCCACACTCAGGGA
rs1800629	ACGTTGGATGGATTTGTGTGTAGGACCCTG	ACGTTGGATGGGTCCCCAAAAGAAATGGAG
rs7259857	ACGTTGGATGCCTGTGAACAGTTTTAATCC	ACGTTGGATGCTCAATGAAATAAGCCAGTC
rs361525	ACGTTGGATGCACACAAATCAGTCAGTGGC	ACGTTGGATGATCAAGGATACCCCTCACAC
rs2243250	ACGTTGGATGCGACCTGTCCTTCTCAAAAC	ACGTTGGATGGAATAACAGGCAGACTCTCC
rs2279115	ACGTTGGATGAAGAGGATTCCTGCCTCCGT	ACGTTGGATGTGAATCTCTATCCACGGGAC
rs2227284	ACGTTGGATGTGAACTTTAGCTCTCTTTGG	ACGTTGGATGGGCTGATGAAGGGTTTCTTG
rs20417	ACGTTGGATGACTGTTCTCCGTACCTTCAC	ACGTTGGATGACAGGGTAACTGCTTAGGAC
rs5275	ACGTTGGATGGCATCTTCCATGATGCATTAG	ACGTTGGATGTGCACTGATACCTGTTTTTG

## Sheet: Supplemental Table S2
Supplemental Table S2 Association of 28 inflammation-associated gene SNPs with clinicopathological parameters of HNSCC patients
		AKT1 rs1130233								AKT1 rs2494732								CR2 rs3813946								IL10 rs1800871								IL10 rs1800872								IL10 rs1800896
Characteristics		Wild	Heterozygous	P value	Mutation	P value	Pdominance	Precessive		Wild	Heterozygous	P value	Mutation	P value	Pdominance	Precessive		Wild	Heterozygous	P value	Mutation	P value	Pdominance	Precessive		Wild	Heterozygous	P value	Mutation	P value	Pdominance	Precessive		Wild	Heterozygous	P value	Mutation	P value	Pdominance	Precessive		Wild	Heterozygous	P value	Mutation	P value	Pdominance	Precessive
Age				0.675		0.661	0.634	0.806				0.649		0.862	0.74	0.724				0.563		0.754	0.539	0.778				0.599		0.757	0.714	0.621				0.599		0.757	0.714	0.621				0.69		0.781	0.741	0.768
	Age≤60	40	70		34					13	69		62					109	34		1					63	67		15					63	67		15					120	24		1
	Age＞60	24	48		24					40	43		44					70	26		1					39	48		8					39	48		8					81	14		1
Gender				0.111		0.852	0.273	0.195				0.613		0.093	0.272	0.041				0.14		0.38	0.112	0.408				0.502		0.894	0.534	0.938				0.502		0.894	0.534	0.938				0.777		0.44	0.654	0.408
	Female	13	37		11					8	33		20					50	11		0					28	27		6					28	27		6					52	9		0
	Male	51	81		47					15	79		86					129	49		2					74	88		17					74	88		17					29	29		2
T stage				0.41		0.601	0.706	0.261				0.672		0.476	0.556	0.518				0.158		0.169	0.105	0.194				0.962		0.565	0.83	0.556				0.962		0.565	0.83	0.556				0.086		0.841	0.089	0.903
	1-2	28	53		20					11	49		42					71	29		2					44	47		11					44	47		11					89	12		1
	3-4	26	37		23					7	39		39					68	17		0					38	40		7					38	40		7					67	18		1
N stage				0.034		0.327	0.055	0.821				0.393		0.902	0.589	0.292				0.376		0.62	0.438	0.578				0.576		0.852	0.59	0.989				0.576		0.852	0.59	0.989				0.379		0.323	0.283	0.338
	Negative	12	35		13					5	34		23					48	13		1					25	30		6					25	30		6					53	8		0
	Positive	45	58		31					14	58		60					96	36		1					60	60		13					60	60		13					108	24		2
M stage				0.046		0.104	0.051	0.737				0.333		0.145	0.197	0.171				0.287		0.666	0.262	0.689				0.123		0.988	0.19	0.638				0.123		0.988	0.19	0.638				0.707		0.682	0.649	0.689
	Negative	57	88		43					19	91		79					139	48		2					80	90		18					80	90		18					155	32		2
	Positive	1	10		4					0	6		9					13	2		0					9	4		2					9	4		2					13	2		0
Clinical stage				0.065		0.625	0.126	0.51				0.879		0.17	0.458	0.031				0.346		0.411	0.292	0.45				0.427		0.972	0.498	0.765				0.427		0.972	0.498	0.765				0.194		0.374	0.145	0.395
	Ⅰ-Ⅱ	11	33		11					7	31		18					39	16		1					22	29		5					22	29		5					50	6		0
	Ⅲ-Ⅳ	48	70		38					14	67		74					119	35		1					69	70		16					69	70		16					126	28		2
Smoking				0.486		0.208	0.311	0.293				0.849		0.98	0.909	0.815				0.911		0.167	0.916	0.164				0.321		0.985	0.392	0.73				0.321		0.985	0.392	0.73				0.387		0.157	0.583	0.147
	No	28	58		32					11	56		51					88	30		0					53	52		12					53	52		12					100	16		2
	Yes	36	60		26					12	56		55					91	30		2					49	63		11					49	63		11					101	22		0
Drinking				0.381		1	0.533	0.559				0.522		0.434	0.458	0.651				0.349		0.881	0.346	0.92				0.282		0.682	0.292	0.94				0.282		0.682	0.292	0.94				0.153		0.2	0.26	0.182
	No	32	67		29					14	60		55					99	29		1					58	57		12					58	57		12					110	16		2
	Yes	32	51		29					9	52		51					80	31		1					44	58		11					44	58		11					91	22		0
Family history of cancer				0.797		0.191	0.759	1				0.279		0.918	0.56	0.061				0.319		0.494	0.276	0.514				0.813		0.525	0.693	0.554				0.813		0.525	0.693	0.554				0.881		0.517	0.989	0.514
	No	52	94		52					20	86		93					145	52		2					83	95		20					83	95		20					166	31		2
	Yes	12	24		6					3	26		13					34	8		0					19	20		3					19	20		3					35	7		0
SCC				0.909		0.731	0.819	0.737				0.455		0.466	0.448	0.861				0.096		0.65	0.117	0.605				0.676		0.404	0.582	0.448				0.676		0.404	0.528	0.448				0.699		0.456	0.556	0.465
	Normal	25	39		20					8	39		36					63	19		1					39	36		8					39	36		8					68	14		2
	Increased	6	10		6					1	11		10					13	9		0					12	9		1					12	9		1					19	3		0
CEA				0.379		0.125	0.155	0.147				0.978		0.189	0.539	0.036				0.558		0.78	0.607	0.763				0.271		0.381	0.497	0.209				0.271		0.381	0.497	0.209				0.257		0.741	0.238	0.765
	Normal	16	34		18					6	31		30					51	15		1					35	29		3					35	29		3					55	12		1
	Increased	3	3		0					1	5		0					4	2		0					4	1		1					4	1		1					6	0		0
CYFRA				0.901		0.782	0.849	0.803				0.2		0.393	0.233	0.824				0.347		NA	0.347	NA				0.337		0.323	0.286	0.476				0.337		0.323	0.268	0.476				0.189		NA	0.189	NA
	Normal	4	9		3					3	8		5					15	1		0					5	9		1					5	9		2					14	1		0
	Increased	4	10		4					1	12		5					15	3		0					9	8		2					9	8		1					15	4		0
EBV				0.539		0.4	0.877	0.183				0.814		0.862	0.829	1				0.346		NA	0.346	NA				0.513		0.448	0.438	0.515				0.513		0.448	0.438	0.515				0.082		0.724	0.121	0.65
	Negative	11	12		7					4	11		15					25	5		0					10	18		2					10	18		2					24	5		1
	Positive	2	1		3					1	2		3					4	2		0					3	3		0					3	3		0					3	3		0
Blood type				0.334		0.612	0.307	0.844				0.269		0.654	0.416	0.549				0.317		0.621	0.436	0.55				0.165		0.327	0.18	0.558				0.165		0.327	0.18	0.558				0.72		NA	0.72	NA
	A type	10	23		10					4	18		21					36	6		1					21	17		5					21	17		5					39	4		0
	B type	9	19		7					6	12		17					25	10		0					12	21		2					12	21		2					30	5		0
	AB type	7	5		3					3	6		6					12	3		0					3	10		3					3	10		3					14	2		0
	O type	9	19		11					3	23		14					28	12		0					16	19		4					16	19		4					32	7		0
[truncated: 154 more columns]
